# Supplementary material for: Spatial Regression Models to Improve P2P Credit Risk Management
Source: Front Artif Intell. 2019 May 16;2:6. doi: 10.3389/frai.2019.00006 (PMC7861317; doi:10.3389/frai.2019.00006)
Supplement: Supplementary file 1 [file Data_Sheet1.ZIP]

Archive with 8 entries (8 files):
- R - Code/.RData
- R - Code/.Rhistory
- R - Code/GMM_Optimization.R
- R - Code/Main_File.R
- R - Code/Moments.R
- R - Code/Normalize.R
- R - Code/Plotting.R
- R - Code/solve-cpp.cpp
