# Supplementary material for: Spatial Regression Models to Improve P2P Credit Risk Management
Source: Front Artif Intell. 2019 May 16;2:6. doi: 10.3389/frai.2019.00006 (PMC7861317; doi:10.3389/frai.2019.00006)
Supplement: Supplementary file 1 [file Data_Sheet1.ZIP › R - Code/Main_File.R]

#################################################################
#### Binary Spatial Regression - ################################
#################################################################
# This code replicates the work in the Paper ####################
#################################################################
#' Make sure you're in the correct working directory before
#' running the script
#' 
#' The Directory has the following layout:
#' --------------------------------------------------------------
#' - Code and Data
#'   |
#'   | - 'Data'
#'   |   | - All data files to be loaded kept here (CSVs)
#'   |
#'   | - 'R - Code' <- This is the Directory you should run code from
#'   |   | - 'Main_File.R' <- File to be run
#'   |   | - 'solve-cpp.cpp' <- cpp functions in eigen used for solving linear systems
#'   |   | - 'Moments.R' <- functions used to compute moments
#'   |   | - 'Plotting.R' <- All functions needed for plotting
#'   |   | - 'Normalize.R' <- Normalize function taken from LICORS package
#'   |   | - "GMM_Optimization" <- All GMM estimation wrapped up here
#'   |
#'   | - Results
#'   |   | - Save results from regressions here (CSVs)
#'   |
#'   | - Graphs 
#'   |   | - Save plots from regressions here (PDF)
#' --------------------------------------------------------------
#################################################################
#- Clear Environment -#

rm(list=ls())

#- Libaries -#
#' igraph for visualisation of the network between banks/countries
#' colorRamps for use in network visualisation
#' 'big' packages for handling large datasets
#' Rcpp for C++ functions optimising large  matrix multiplications

library(igraph)
library(colorRamps)
library(MASS)
library(numDeriv)
library(Rcpp)
library(RcppEigen)
library(microbenchmark)
library(optimx)
library(reshape2)

#- Source C++ functions to be used -#
sourceCpp('solve-cpp.cpp')

#- Source R functions to be used -#
source('Moments.R')
source('GMM_Optimization.R')
source('Normalize.R')
source('Plotting.R')

#################################################################
#' Testing parameter - if True reduce size of dataset - the 
#' larger the dataset the longer the computing time required

test = T
test_par = 0.12 # !! Must be between [0,1] !! 10% is roughly 1000 

#################################################################
#- Data to read -# 
# Set path directories and file names

path_to_data <- '../Data/'
data_WIOT_file <- '2014-Table 1.csv'                # WIOT Flows Matrix
company_data_file <- 'final_dataset_smes.csv'       # Balance Sheet Data
path_to_save_plots <- '../Graphs/'
path_to_save_results <- '../Results/'

# Set the classes of each column vector
col_classes <- c(NA, rep("numeric", 56))
# Get WIOT Data
WIOT_flows_mat <- read.csv(paste(path_to_data,data_WIOT_file,sep=""),
                           colClasses = col_classes,
                           row.names = 1)


# Set NAs to be Zero (should not be any)
WIOT_flows_mat[is.na(WIOT_flows_mat)] <- 0

# Get Intra sectoral flow
intra_sector_flows <- diag(as.matrix(WIOT_flows_mat))

# Set col/row names
col_names <- colnames(WIOT_flows_mat)
col_names <- gsub('\\.', '_', col_names)
colnames(WIOT_flows_mat) <- col_names
rownames(WIOT_flows_mat) <- col_names

#' Plot the network of sectorial flows ###########
#' Uncomment the line below to produce the plot

# plot_sector_graph(as.matrix(WIOT_flows_mat)) 

#############################################################################
## Get the company specific data ###########

# Assign sector codes to be used
sector_codes <- col_names

# Read in csv
data_company_spec <- read.csv(paste(path_to_data, company_data_file, sep=""),
                              sep = ";",
                              header = T)

# Fix formatting of levels
data_company_spec <- data_company_spec[(data_company_spec$DPO > 0 & data_company_spec$DSO > 0), ]

# Align WIOT_Code formating
data_company_spec$WIOT_CODE <- gsub('\\-', '_', data_company_spec$WIOT_CODE)

# Get companies from matching sectors
data_company_spec <- data_company_spec[data_company_spec$WIOT_CODE %in% 
                                         sector_codes,] 

# Drop any unused Levels
data_company_spec <- droplevels(data_company_spec) 

# Set new column names
company_col_names <- colnames(data_company_spec)  


#### Shrink Dataset for Testing - (Makes computation easier) ################

if(test){
  data_company_spec <- data_company_spec[sample(1:nrow(data_company_spec), nrow(data_company_spec)*test_par,
                                                replace=FALSE),]
}

#################################################################
#' Get W matrix
#'
#' Build the spatial weighting matrix 
#################################################################

# Get the trade payables sum of each sector
sector_outflow <- by(data_company_spec$DPO, 
                     data_company_spec$WIOT_CODE,
                     sum)

# Get trade receivables sum of each sector
sector_inflow <- by(data_company_spec$DSO, 
                    data_company_spec$WIOT_CODE,
                    sum)

# Calculate the proportion of each companies outflow
pp_outflow <- ave(data_company_spec$DPO,
                  data_company_spec$WIOT_CODE,
                  FUN=function(x) {x/sum(x)}) # Proportion of sectors outflow other sectors

# Calculate the proportion of each compaines inflow
pp_inflow <- ave(data_company_spec$DSO, 
                 data_company_spec$WIOT_CODE,
                 FUN=function(x) {x/sum(x)}) # Proportion of sectors inflow to other sectors

# Proportions matrix
in_out_mat <- outer(pp_outflow,pp_inflow)

# Get big matrix of countries A -> B from bank i to j
W_A2B <- WIOT_flows_mat[data_company_spec$WIOT_CODE, data_company_spec$WIOT_CODE]
diag(W_A2B) <- 0

# Multiply by Total Bank Claims for Country to 
W_mat <- as.matrix(in_out_mat * W_A2B)

# Normalise by row
W_mat <- normalize(W_mat, byrow = T)

# Clear space for unused matrices
rm(in_out_mat, W_A2B)

#################################################################
## Spatial Econometric Analysis
#' We want to estimate the following model
#' y = (I-rhoW)*X'beta + (I-rhoW)eps
#' Where:
#' y is a binary discrete choice variable
#' W is a spatial weighting matrix calculated above
#' X are the regressors
#' rho is the spatial parameter
#' beta are the covariate estimators
#' We estimate using a GMM model based on Pinske & Slade, Klier & McMillien, Calabrese et. al
#' Z are the instruments - to be defined - any subset of (X, WX, W^2X, W^3X,...,W^nX)
#' X consists of the following variables
#' --------------------------------------------------------------
#' Method of moments are calculated in functions : Moment_Functions.R
#################################################################
# y = 1 if Default / 0 if Active
y <- data_company_spec$status

# Get % of defaulted companies
pct_def <- round(sum(y)/length(y), 4)*100

print(paste("Percentage of defaults is", pct_def,"%"))

### First run a basic logit regression - gives us an idea where to search for params
test_data <- data_company_spec[, -which(names(data_company_spec) %in% c('X','DPO','DSO',
                                                                        'status','nace','WIOT_CODE',
                                                                        'ratio001','ratio017','ratio018',
                                                                        'ratio030','ratio039','ratio011',
                                                                        "ratio002", 'ratio019', 'ratio006',
                                                                        'turnover','ratio006','ratio036',
                                                                        'ratio037','ratio003','ratio012',
                                                                        'ratio027', 'ratio008','ratio005','DIO'))]

model <- glm(y ~.,family=binomial(link='logit'), data = test_data)
toCSV <- summary.glm(model)$coefficients
write.csv(toCSV, paste0(path_to_save_results,"logit_glm",Sys.time(),".csv"))
rm(model, toCSV) # Delete unused

## Assign variables

k <- ncol(test_data) 
n <- nrow(test_data) # Number of obs.

# Column of 1s to be used if using intercept
intercept <- rep(1,n)

# Set X to be computed (k+1 columns to account for intercept)
X <- matrix(c(intercept,
              data_company_spec$ratio004,
              data_company_spec$ratio029,
              data_company_spec$ratio040), ncol = k+1)

#' Set instruments - Z
#' ----------------
#' e.g.
#' Z <- matrix(cbind(as.matrix(X),
#' (as.matrix(W_mat) %*% X),
#' (as.matrix(W_mat%*%W_mat) %*% X)), ncol = 3*k)

# Remove the intercept for instruments
X_Sub <- X[,1:k+1] 
k_sub <- ncol(X_Sub) # Reset k

## CHANGE THIS STRING WHEN CHANGING INSTRUMENTS - THIS IS USED FOR NAMING SAVED RESULTS
Instruments <- "X-WX" 

## SET Z - REMEMBER TO CHANGE NCOL PARAM IF CHANGING THE SIZE OF Z
Z <- matrix(cbind(X_Sub,
                  as.matrix(W_mat) %*% X_Sub),ncol = 2*k_sub) 

# Initialise - Parameters are k+1 (betas + rho)
theta <- as.vector(c(0.8, -1.1, -1, -3.4, 1.5))

# Set weighting matrix for GMM <- first step let S be Identity Matrix
S <- matrix(diag(ncol(Z)), 
            ncol=ncol(Z))

############################################################
#' Do optimization and save results
#' The first section is a test of different optimization/minimization methods used to compare
#' uncomment to run - it is not recommended as it can take a long time
# Test run with multiple minimizers
# ----------------- Uncomment below to run -----------
# Output_All <- gmm_opt(obj_func = obj_func, theta = theta, y = y,
#                       X = X, Z = Z, Spatial_Weight = W_mat, Opt_Weight = S, all_opt = TRUE)
# write.csv(Output_All, file = paste("../Results/Output_Allmins_",Sys.time(),".csv", sep=""))
# ----------------------------------------------------

# Run one step with BFGS
Output_One_Step <- gmm_opt(obj_func = obj_func, theta = theta, y = y, 
                           X = X, Z = Z, Spatial_Weight = W_mat, Opt_Weight = S,
                           Steps = 'one')
Output_One_Step <- round(Output_One_Step, 3)
rownames(Output_One_Step) <- c("Estimates")
colnames(Output_One_Step) <- c("Rho","theta_1","theta_2","theta_3","theta_4")
write.csv(Output_One_Step, file = paste0(path_to_save_results,"Output_OneStep_Obs_",n,"_",
                                         Instruments,"_",Sys.time(),".csv"))

# Take new theta estimates to start two step optimization
theta <- unlist(Output_One_Step)

# Run two step with BFGS 
Output_Two_Step <- gmm_opt(obj_func = obj_func, theta = theta, y = y, 
                           X = X, Z = Z, Spatial_Weight = W_mat, Opt_Weight = S,
                           Steps = 'two')
Output_Two_Step <- round(matrix(unlist(Output_Two_Step), nrow = 2, byrow = T),3)
rownames(Output_Two_Step) <- c("Estimates", "Standard Errors")
colnames(Output_Two_Step) <- c("Rho","theta_1","theta_2","theta_3","theta_4")
write.csv(Output_Two_Step, file = paste0(path_to_save_results,"Output_TwoStep_Obs_",n,"_",
                                         Instruments,"_",Sys.time(),".csv"))

#################################################################
# Plot the Minimization Function
# Reassign params so we are only estimating 2 (rho and beta_1)
# May take a long time to run

k <- 1
names <- c("Ratio004",
           "Ratio029",
           "Ratio040",
           "DIO")
for(i in 1:4){
  X_test <- as.matrix(test_data[,i], ncol = 1)
  Z <- matrix(cbind((as.matrix(W_mat) %*% X_test),
               (as.matrix(W_mat%*%W_mat) %*% X_test)), ncol = 2*k)
  S <- matrix(diag(ncol(Z)), ncol = ncol(Z))
  plot_obj_func(y, X_test, Z, W_mat, S, name = names[i], beta_search_space = 3) # search space takes single input (B) and searches from [-B,B], default is 3 
} 
