# Supplementary material for: Spatial Regression Models to Improve P2P Credit Risk Management
Source: Front Artif Intell. 2019 May 16;2:6. doi: 10.3389/frai.2019.00006 (PMC7861317; doi:10.3389/frai.2019.00006)
Supplement: Supplementary file 1 [file Data_Sheet1.ZIP › R - Code/Normalize.R]

########
#' Taken from LIPCORS PACKAGE! I do not own this
#' @title Normalize a matrix/vector to sum to one (probability simplex)
#'
#' @description 
#' \code{normalize} projects a vector or matrix onto the probability simplex.
#' 
#' If all entries (per row or column) get thresholded to \eqn{0} (since they are 
#' all negative to start with), then it 
#' sets the position of the maximum of \code{x} to \eqn{1} and leaves all other
#' entries at \eqn{0}.
#'
#' @param x a numeric matrix(like object).
#' @param byrow logical; if \code{TRUE} rows are normalized; otherwise columns.
#' @param tol a tolerance level to set values \eqn{< tol} to \eqn{0} (after
#' an initial normalization). Default: \code{tol=1e-6}
#' @keywords manip array
#' @export
#' @seealso \code{\link{threshold}}
#' @return
#' If \code{x} is a vector it returns the thresholded vector 
#' (see \code{\link{threshold}}) and normalized by its sum.
#' If \code{x} is a matrix it works by column of by row 
#' (argument \code{byrow}).
#' @examples
#' print(normalize(c(1,4,2,2,10)))
#' print(normalize(c(-1,-2, -1)))
#' AA = matrix(rnorm(12), ncol = 3)
#' print(normalize(AA, byrow = TRUE))
#' print(normalize(AA, byrow = FALSE))

normalize <- function(x, byrow = TRUE, tol = 1e-6) {
  
  object <- x
  
  if (!byrow){
    object.new <- t(normalize( t(object), tol = tol, byrow = TRUE) ) 
  } else {
    if (is.matrix(object) || any(is(object) == "Matrix")) {
      object.new <- threshold(object, min = 0)
      max.pos <- integer(0)
      all.zeros <- which(apply(object.new, 1, function(u) all(u == 0)))
      if (any(all.zeros)) {
        if (length(all.zeros) > 1){
          max.pos <- apply(object[all.zeros,], 1, which.max)
        } else if (length(all.zeros) == 1) {
          max.pos <- which.max(object[all.zeros,])
        }
        object.new[cbind(all.zeros, max.pos)] <- 1
      }
      if (any(is(object.new) == "Matrix")) {
        # normalize rows for sparse matrices
        object.new <- Diagonal(x = 1 / rowSums(object.new)) %*% object.new
      } else {
        object.new <- sweep(object.new, 1, rowSums(object.new), "/")
      }
      if (tol > 0) {
        object.new[object.new < tol] <- 0
        if (any(is(object.new) == "Matrix")) {
          # normalize rows for sparse matrices
          object.new <- Diagonal(x = 1 / rowSums(object.new)) %*% object.new
        } else {
          object.new <- sweep(object.new, 1, rowSums(object.new), "/")
        }
      } 
    } else if (is.vector(object)) {
      max.pos <- which.max(object)
      object.new <- threshold(object, min = 0)
      if (all(object.new == 0)) {
        object.new[max.pos] <- 1
      } else {
        object.new <- object.new / sum(object.new)
      }
    }
  }
  return(object.new)
} 

threshold <- function(x, min = -Inf, max = Inf){
  
  if (min > -Inf){
    x[x < min] <- min
  } 
  if (max < Inf){
    x[x > max] <- max
  }
  invisible(x)
}
