# Supplementary material for: Spatial Regression Models to Improve P2P Credit Risk Management
Source: Front Artif Intell. 2019 May 16;2:6. doi: 10.3389/frai.2019.00006 (PMC7861317; doi:10.3389/frai.2019.00006)
Supplement: Supplementary file 1 [file Data_Sheet1.ZIP › R - Code/Plotting.R]

#############################################################################################
#############################################################################################
#############################################################################################
# ALL PLOTTING DONE HERE -- SHIP THIS TO ANOTHER FUNCTION!!
###############################################################           
#' Plot the function
#' Not well defined function shows the difficulty in minimizng the problem
# set X Comment out below this line

plot_sector_graph <- function(Sector_Weight_Mat) {
  
  Sector_Weight_Mat[Sector_Weight_Mat < 2000] <- 0 
  g <- graph_from_adjacency_matrix(Sector_Weight_Mat, mode = "directed",
                                   diag = FALSE, weighted = TRUE, add.colnames = 'name')
  
   
  # col <- primary.colors(20, steps = 6)
  # V(g)$color <- col
  # # my_color=col[as.numeric(as.factor(edge.col))]
  # edge.start <- ends(g, es=E(g), names=F)[,1]
  # edge.col <- V(g)$color[edge.start]
  # g <- simplify(g)
  g <- delete.vertices(g, degree(g)==0)
  pdf(paste0(path_to_save_plots,"sector_claims.pdf"), height = 10, width = 12)
  plot(g,edge.arrow.size = 0.4,
       edge.arrow.width = 0.7, edge.width = exp(E(g)$weight/16000),
       vertex.shape = "none", vertex.size = 10, vertex.label = V(g)$name, edge.curved = 0.1,
       vertex.label.family = "Helvetica", vertex.label.cex = 0.8,
       vertex.label.font= 2, vertex.label.color = "gray50",
       layout = layout_in_circle, edge.color = "gray")
  dev.off()
}


#' 
#' X_1 <- as.vector(data_bank_spec$`Total Assets`) # Make sure to set ncols when changing X
#' 
#' k_1 <- ncol(X_1) # Number of parameters beta to estimate
#' n_1 <- nrow(X_1) # Number of obs.
#' 
#' X_1 <- scale(X_1) # will help with gradient descent methods in optim
#' 
#' # set instruments - Z (1+WX)
#' Z_1 <- matrix(cbind(1,crossprod(W_mat,X)), ncol = k+1) # Change if changing Z
#' # Set weighting matrix for GMM <- first step let S be Identity Matrix
#' S <- matrix(diag(k+1), 
#'             ncol = k+1)
#'             

plot_obj_func <- function(y, X, Z, W, S, name, beta_search_space = 3){
  # Parameter space
  a <- seq(-1,1,length.out=50)
  b <- seq(-beta_search_space,beta_search_space,length.out=50)
  z <- matrix(data=NA,nrow=50,ncol=50)
  
  for(i in 1:50){
    for(j in 1:50){
      theta <- c(a[i],b[j])
      z[i,j] <- obj_func(theta,
                         X=X, Z=Z, W=W_mat, y=y,
                         weighting_mat = S)
    }
  }
  
  # Color palette (100 colors)
  col.pal<-colorRampPalette(c("blue", "red"))
  colors<-col.pal(100)
  # height of facets
  z.facet.center <- (z[-1, -1] + z[-1, -ncol(z)] + z[-nrow(z), -1] + z[-nrow(z), -ncol(z)])/4
  # Range of the facet center on a 100-scale (number of colors)
  z.facet.range<-cut(z.facet.center, 100)
  
  op <- par(mar = 0.75*c(5,7,4,2)) ## default is c(5,4,4,2) + 0.1
  pdf(paste0("../Graphs/",name,"_func_minimization",Sys.time(),".pdf"), height = 7, width = 8.4)
  persp(a,b,z,
        main = "GMM - Objective Function",
        xlab = "Rho",
        ylab = name,
        zlab = "f(x)",
        box=T, ticktype = "detailed",
        scale = T,
        axes = T,
        theta = -50, phi = 20, expand = 0.4, col=colors[z.facet.range])
  dev.off()
}

#
#' # system.time(LBFGS_OUT <- lbfgs(call_eval = obj_func,
#' #                                call_grad = gradients,
#' #                                vars = theta,
#' #                                m_theta = moments,
#' #                                weighting_mat = S,
#' #                                X = X,
#' #                                Z = Z, 
#' #                                W = W_mat, 
#' #                                y = y,
#' #                                max_iterations = 50))
#' 
#' D2 <- b2$hessian
#' Vhat2 = (1/n)*solve(crossprod(D2))
#' sigma_hat2 <- sqrt(diag(Vhat2))
#' 
#' #' 
#' # Unlist the estimates
#' # theta_hat <- unlist(b[1])
#' 
#' #################################################################
#' ## Visiualise Data
#' # Plot a network wher edges are the color of the originiating vertex.
#' # Country to Country
#' # 
#' 
#' # 
#' # # Bank to Bank
#' # colnames(W_mat) <- data_bank_spec$`Bank Name`
#' # rownames(W_mat) <- colnames(W_mat)
#' # 
#' # # Set some edges to be zero
#' # W_mat_compressed <- W_mat
#' # W_mat_compressed[W_mat_compressed < 0.012] <- 0
#' # 
#' # g_W <- graph_from_adjacency_matrix(W_mat_compressed, mode = "directed",
#' #                                  diag = FALSE, weighted = TRUE)
#' # g_W <- delete.vertices(g_W, 
#' #                 V(g_W)[degree(g_W) < 4])
#' # 
#' # # summary(g_W)
#' # # is.simple(g_W)
#' # # no.clusters(g_W)
#' # l <- layout_with_lgl(g_W)
#' # 
#' # # export to pdf
#' # pdf(paste0(path_to_save_plots,"full_network_of_banks.pdf"))
#' # plot(g_W, vertex.color='darkblue', vertex.size = 0.5*log(degree(g_W)), vertex.label = NA,
#' #      vertex.frame.color="black", edge.color='grey',
#' #      edge.arrow.size=1, layout=l, edge.width=0.005)
#' # dev.off()
#' # 
#' # # Create Text Graph to see Largest connected Banks
#' # W_mat_text_compressed <- W_mat_compressed
#' # W_mat_text_compressed[W_mat_compressed < 0.01295] <- 0
#' # edgelist <- melt(W_mat_text_compressed)
#' # edgelist = edgelist[edgelist$value!=0,]
#' # edgelist[3] <- NULL
#' # edgelist <- as.matrix(edgelist)
#' # g_W_text <- graph_from_edgelist(edgelist, directed = T)
#' # 
#' # g_W_text <- simplify(g_W_text)
#' # 
#' # g_W_text <- delete.vertices(g_W_text, 
#' #                             V(g_W_text)[degree(g_W_text) < 5])
#' # l2 <- layout_with_lgl(g_W_text)
#' # # export to pdf
#' # pdf(paste0(path_to_save_plots,"text_network.pdf"))
#' # plot(g_W_text, vertex.shape="none", vertex.label= V(g_W_text)$name, edge.color = 'white',
#' #      vertex.label.color='black',
#' #      edge.arrow.size=1, layout=l2, edge.width=0.005,
#' #      vertex.label.cex=0.4*log(degree(g_W_text)))
#' # dev.off()
#' 
#' 
#' 
